# Supplementary material for: Effects of Benzo[k]fluoranthene at Two Temperatures on Viability, Structure, and Detoxification-Related Genes in Rainbow Trout RTL-W1 Cell Spheroids
Source: Toxics. 2025 Apr 12;13(4):302. doi: 10.3390/toxics13040302 (PMC12031258; doi:10.3390/toxics13040302)
Supplement: Supplementary file 1 [file toxics-13-00302-s001.zip]

Archive with 1 entries (1 files):
- toxics-3555699-supplementary.pdf
